# Supplementary material for: The Impact of Attempted Suicide on Young Adults: Learning from the Lived Experiences of UK Students in Further and Higher Education
Source: Healthcare (Basel). 2025 Dec 9;13(24):3222. doi: 10.3390/healthcare13243222 (PMC12733092; doi:10.3390/healthcare13243222)
Supplement: Supplementary file 1 [file healthcare-13-03222-s001.zip]

Archive with 2 entries (2 files):
- healthcare-3941052-File S1.docx
- healthcare-3941052-File S2.docx
